# Supplementary material for: Preliminary Assays towards Melanoma Cells Using Phototherapy with Gold-Based Nanomaterials
Source: Nanomaterials (Basel). 2020 Aug 5;10(8):1536. doi: 10.3390/nano10081536 (PMC7466595; doi:10.3390/nano10081536)
Supplement: Supplementary file 1 [file nanomaterials-10-01536-s001.zip]

Archive with 1 entries (1 files):
- nanomaterials-855783-supplementary.mov
